# Supplementary material for: Preliminary Assessment of BNC Membranes as Solvent Delivery Systems for the Cleaning of Mural Paintings: Comparison with Traditional Gel Systems
Source: Gels. 2026 Jun 19;12(6):551. doi: 10.3390/gels12060551 (PMC13298414; doi:10.3390/gels12060551)
Supplement: Supplementary file 1 [file gels-12-00551-s001.zip]

Archive with 1 entries (1 files):
- gels-4320128-supplementary.pdf
